# Supplementary material for: The value of next-generation metagenomic sequencing in pathogen detection of pleural effusions and ascites from children with sepsis
Source: Front Cell Infect Microbiol. 2023 Feb 20;13:1130483. doi: 10.3389/fcimb.2023.1130483 (PMC9986937; doi:10.3389/fcimb.2023.1130483)
Supplement: Supplementary file 1 [file Table_1.xlsx]

## Sheet: Table S1
Table S1 Basic information of patients involved in this study.
Patient ID	Gender	Age*	Underlying Diseases	Respiratory Insufficiency/Failure	Cardiac Insufficiency/Failure	Septic Shock	Hepatic Failure	Acute Kidney Injury	Disseminated Intravascular Coagulation (DIC)	Brain Dysfunction	Gastrointestinal Failure	Length of Stay in PICU (day)	Alive or Death when discharging from hospital
948287	Female	9Y	lymphangioma and postoperative, severe malnutrition	insufficiency	none	none	none	insufficiency	none	none	none	23	alive
949737	Male	7Y	none	ARDS	none	none	none	none	none	none	none	19	alive
948177	Female	9Y3M	lymphoma, primary immunodeficiency	none	none	none	none	none	none	none	none	4	alive
952274	Female	11Y2M	retroperitoneal neuroblastoma, post operation	none	none	none	none	insufficiency	none	none	none	4	alive
925137	Female	4Y10M	lysosomal disease, nephrotic syndrome, moderate malnutrition	failure	insufficiency	none	impaired function	none	none	none	none	1	death
952459	Male	11Y3M	acute lymphoma, myelosuppression after chemotherapy	none	none	yes	none	none	yes	yes	none	7	death
957423	Female	8Y	none	none	insufficiency	none	none	none	none	none	none	5	alive
952913	Male	5Y5D	none	ARDS	failure	yes	none	none	none	yes	yes	6	alive
955639	Male	2Y7M	acute lymphoma, myelosuppression after chemotherapy	none	none	none	abnonermal	none	none	none	none	8	death
960150	Female	10Y	severe malnutrition, non-hodgkin's lymphoma, brain atrophy, hydronephrosis in both kidneys	none	class I	yes	none	class III	none	none	none	48	alive
960653	Female	10Y9M	acute leukemia	none	none	yes	none	none	none	yes	none	20	alive
961678	Male	8Y	guillain-barr syndrome, cerebral atrophy, ileostomy (post operation)	failure	failure	yes	impaired function	class III	none	yes	none	2	death
962393	Female	5Y	biliary rhabdomyosarcoma	none	none	none	liver cirrhosis	none	none	none	none	5	alive
963127	Male	3Y	none	failure	none	none	impaired function	none	none	none	none	1	alive
720361	Male	7Y7M	congenital neutropenia	failure	none	yes	none	none	none	yes	none	7	alive
965807	Female	4Y	haemophagy, septic shock, multiple organ dysfunction syndrome	none	Insufficiency	none	yes	yes	none	none	none	9	death
967460	Female	16Y	resection of retroperitoneal blastoma, CMV infection after stem cell transplantation	failure	none	none	abnonermal	insufficiency	none	none	none	27	alive
948260	Male	2Y9M	resection of retroperitoneal blastoma, cmv infection after stem cell transplantation	failure	Insufficiency	none	abnonermal	insufficiency	none	none	none	15	alive
967591	Female	2Y1M	lymphatic malformations, malnutrition	failure	none	none	impaired function	none	none	none	none	9	death
817320	Female	3Y	fibromuscular dysplasia, left renal aneurysm, malignant hypertension, hypertensive heart disease, reversible posterior leukoencephalopathy syndrome, cerebral infarction, cerebral atrophy, cerebral softening	none	insufficiency	none	none	class II	none	none	yes	65	alive
969554	Male	7Y	none	failure	none	none	impaired function	class III	none	none	none	20	alive
970257	Female	3Y	obesity (malnutrition)	ARDS	none	yes	none	class II	none	yes	none	7	alive
971902	Male	15Y	none	none	none	none	none	class I	none	none	none	22	alive
944637	Male	1Y	mesenteric lymphoma (post operation), tonsillar hernia deformity	failure	none	yes	none	class II	none	none	none	15	alive
974367	Male	10Y	hemophagocytic syndrome	ARDS	Failure	none	impaired function	class III	none	none	none	31	alive
965446	Male	9Y	resection of retroperitoneal blastoma, myelosuppression after chemotherapy, severe malnutrition	none	none	yes	impaired function	none	none	none	none	8	alive
959098	Male	8M	biliary atresia (post operation)	none	none	none	secondary biliary cirrhosis	none	none	none	none	17	alive
968452	Male	1Y	resection of adrenal godblastoma, myelosuppression after chemotherapy	ARDS	none	yes	impaired function	class II	none	yes	none	10	alive
977642	Male	13Y	malrotation+ileus+intestinal necrosis (post operation)	none	none	none	impaired function	class I	none	none	none	12	alive
977791	Male	12Y11M	severe malnutrition	none	none	none	none	none	none	none	none	18	alive
978724	Male	1Y3M	congenital anal atresia (post operation)	insufficiency	none	none	none	none	none	none	none	6	alive
451111	Male	14Y9M	blunt abdominal injury (post operation)	insufficiency	none	none	none	none	none	none	none	15	alive
*Age: "Y" meands years, "M" means month,"D" stands for day.

## Sheet: Table S2
Table S2 Results of laboratory tests and pathogen detection tests.
Patient ID	Sample ID	PCT (ng/mL) before mNGS sampling	CRP(ug/mL) before mNGS sampling	WBC (×10^9 /L) before mNGS sampling	Sample types	Sampling date	Pathogens detected by mNGS test	Number of pathogen detected by mNGS test	Pathogens detected by conventional test	Test result of pleural effusion and ascites	Origion of pleural effusion and ascites (Exudate/Transudate)	Constistency between mNGS and clinical diagnosis	Whether there exist constistent pathogens between pleural effusion or ascites and other samples by mNGS test	Same pathogen between pleural effusion or ascites and other sample types by mNGS	Pathogen detected only in pleural effusion or ascites	Pathogen detected in samples except pleural effusion and ascites
959098	BJ2207304	203	0.1	9.17	ascites	2022-09-10	G-: Acinetobacter baumannii, specific reads: 4719 dsDNA: Human betaherpesvirus 5, specific reads: 1 ssRNA: Parechovirus A, specific reads: 6330	3	Negative	WBC: 394, Neu: 20%, TP: 10%, LDH: 84%	Exudate	yes	yes	G-: Acinetobacter baumannii dsDNA: Human betaherpesvirus 5	ssRNA: Parechovirus A
959098	BJ2207305	203	0.1	9.17	blood	2022-09-10	G-: Acinetobacter baumannii, specific reads: 7462 dsDNA: Human betaherpesvirus 5, specific reads: 8	2	Negative				yes	G-: Acinetobacter baumannii dsDNA: Human betaherpesvirus 5
959098	BJ2207449	10	0.8	11.8	ascites	2022-09-17	G-: Acinetobacter baumannii, specific reads: 59 G-: Klebsiella oxytoca, specific reads: 5 dsDNA: Human betaherpesvirus 5, specific reads: 2 ssRNA: Parechovirus A, specific reads: 1067	4	Negative	WBC: 553, Neu: 45%, TP: 18, LDH: 201	Transudate	yes	yes	dsDNA: Human betaherpesvirus 5 G-: Acinetobacter baumannii	G-: Klebsiella oxytoca ssRNA: Parechovirus A
959098	BJ2207450	10	0.8	11.8	blood	2022-09-17	dsDNA: Human betaherpesvirus 5, specific reads: 9 G-: Acinetobacter baumannii, specific reads: 6	2	Negative				yes	dsDNA: Human betaherpesvirus 5 G-: Acinetobacter baumannii
959098	BJ2207629	10	0.6	9.27	blood	2022-09-24	dsDNA: Human betaherpesvirus 5, specific reads: 2 ssRNA: Parechovirus A, specific reads: 8	2	Negative				yes	ssRNA: Parechovirus A		dsDNA: Human betaherpesvirus 5 (blood)
959098	BJ2207640	10	0.6	9.27	ascites	2022-09-24	ssRNA: Parechovirus A, specific reads: 1659	1	Negative	WBC: 2683, Neu: 27%, TP: 12.3, LDH: 227	Transudate	no	yes	ssRNA: Parechovirus A
960150	BJ2201555	49	6.59	3.7	blood	2022-02-25	dsDNA: Human betaherpesvirus 5, specific reads: 15_x000D_ G+: Enterococcus faecium, specific reads: 299	2	Enterococcus faecium				yes	dsDNA: Human betaherpesvirus 5 G+: Enterococcus faecium
960150	BJ2201556	49	6.59	3.7	ascites	2022-02-25	dsDNA: Human betaherpesvirus 5, specific reads: 3 dsDNA: Human gammaherpesvirus 4, specific reads: 1 G+: Enterococcus faecium, specific reads: 15	3	Negative	WBC: 256, Neu: 5%, Rivalta 2+；TP: 4.7, LDH: 85；	Transudate	yes	yes	dsDNA: Human betaherpesvirus 5 G+: Enterococcus faecium	dsDNA: Human gammaherpesvirus 4
960150	BJ2202345	0.2	27	2.23	ascites	2022-03-28	G-: Klebsiella pneumoniae, specific reads: 185 dsDNA: Human gammaherpesvirus 4, specific reads: 1 dsDNA: Human betaherpesvirus 5, specific reads: 1	3	Negative	WBC: 186, Neu: 8%, Rivalta +, TP: 10.0, LDH: 104；	Transudate	no	yes	G-: Klebsiella pneumoniae	dsDNA: Human gammaherpesvirus 4 dsDNA: Human betaherpesvirus 5
960150	BJ2202346	0.2	27	2.23	bladder flushing fluid	2022-03-28	dsDNA: Human polyomavirus 2, specific reads: 12 G-: Klebsiella pneumoniae, specific reads: 227981 G-: Pseudomonas aeruginosa, specific reads: 25587 G+: Enterococcus faecium, specific reads: 780	4	Negative				yes	G-: Klebsiella pneumoniae		dsDNA: Human polyomavirus 2 G-: Pseudomonas aeruginosa G+: Enterococcus faecium (bladder)
967460	BJ2204823	0.6	13	6.21	sputum	2022-06-17	G+: Staphylococcus aureus, specific reads: 6882	1	Negative				no			G+: Staphylococcus aureus (sputum)
967460	BJ2204824	0.6	13	6.21	ascites	2022-06-17	Negative	0	Negative	WBC: 304, Neu: 82%, TP: 25.6, LDH: 917	Exudate	no	no
967460	BJ2204825	0.6	13	6.21	blood	2022-06-17	Negative	0	Negative				no
967460	BJ2204846	0.6	13	6.21	cerebro spinal fluid	2022-06-19	Negative	0	Negative				no
967460	BJ2205011	0.6	13	6.21	blood	2022-06-24	Fungi: Candida albicans, specific reads: 93 dsDNA: Human alphaherpesvirus 1, specific reads: 2	2	Negative				yes	Fungi: Candida albicans		dsDNA: Human alphaherpesvirus 1 (blood)
967460	BJ2205012	0.6	13	6.21	ascites	2022-06-24	Fungi: Candida albicans, specific reads: 5	1	Negative	WBC: 1104, Neu: 70%, TP: 23.6	Exudate	yes	yes	Fungi: Candida albicans
965446	BJ2207075	0.5	1.4	9.21	ascites	2022-09-01	Negative	0	Negative	WBC: 1347, Neu: 95%, TP: 20.6, LDH: 3192	Exudate	yes	yes
965446	BJ2207097	0.5	1.4	9.21	blood	2022-09-02	Negative	0	Negative				yes
944637	BJ2206286	38	75	8.28	ascites	2022-08-07	G-: Escherichia coli, specific reads: 36337_x000D_ G-: Klebsiella pneumoniae, specific reads: 27016	2	Escherichia coli; Klebsiella pneumoniae;	WBC: 260, Neu: 40%, Rivalta +, TP: 29, LDH: 796	Exudate	yes	yes	G-: Escherichia coli G-: Klebsiella pneumoniae
944637	BJ2206287	38	75	8.28	blood	2022-08-07	G-: Escherichia coli, specific reads: 3317 G-: Bacteroides fragilis, specific reads: 60 G-: Klebsiella pneumoniae, specific reads: 729 dsDNA: Human betaherpesvirus 5, specific reads: 3	4	Staphylococcus epidermidis; Klebsiella pneumoniae				yes	G-: Escherichia coli G-: Klebsiella pneumoniae		G-: Bacteroides fragilis (blood) dsDNA: Human betaherpesvirus 5 (blood)
944637	BJ2206565	7	0.7	9.1	blood	2022-08-16	dsDNA: Human betaherpesvirus 5, specific reads: 10 G-: Escherichia coli, specific reads: 38 G-: Klebsiella pneumoniae, specific reads: 18	3	Escherichia coli				yes	G-: Escherichia coli G-: Klebsiella pneumoniae		dsDNA: Human betaherpesvirus 5 (blood)
944637	BJ2206566	7	0.7	9.1	ascites	2022-08-16	G-: Escherichia coli, specific reads: 130_x000D_ G-: Klebsiella pneumoniae, specific reads: 28	2	Staphylococcus epidermidis	WBC: 10212, Neu: 92%, TP: 46.2, LDH: 776	Exudate	yes	yes	G-: Escherichia coli G-: Klebsiella pneumoniae
957423	BJ2200604	2	0.26	4.4	blood	2022-01-16	dsDNA: Human betaherpesvirus 5, specific reads: 1	1	Negative				no
957423	BJ2200605	2	0.26	4.4	sputum	2022-01-16	Fungi: Candida parapsilosis, specific reads: 151 G+: Enterococcus faecalis, specific reads: 2216	2	Negative				no
957423	BJ2200619	2	0.26	4.4	pleural effusion	2022-01-16	G+: Actinomyces timonensis, specific reads: 39 Fungi: Candida tropicalis, specific reads: 6 dsDNA: Human mastadenovirus F, specific reads: 1 G-: Tannerella forsythia, specific reads: 19	4	Negative	WBC: 210, Neu: 66%, rivalta test: negative, TP: 30.2, LDH: 187	Exudate	no	no		G+: Actinomyces timonensis Fungi: Candida tropicalis dsDNA: Human mastadenovirus F G-: Tannerella forsythia	Fungi: Candida parapsilosis (sputum) G+: Enterococcus faecalis (sputum) dsDNA: Human betaherpesvirus 5 (blood)
949737	BJ2104519	22.46	116	19.2	pleural effusion	2021-10-22	G+: Staphylococcus aureus, specific reads: 684	1	Negative	WBC: 26561, Neu: 88%, TP: 46.2, LDH: 2643	Exudate	yes	yes	G+: Staphylococcus aureus
949737	BJ2104520	22.46	116	19.2	blood	2021-10-22	G+: Staphylococcus aureus, specific reads: 123 Fungi: Aspergillus flavus, specific reads: 4	2	Negative				yes	G+: Staphylococcus aureus		Fungi: Aspergillus flavus (blood)
817320	BJ2205209	3	32.65	17.2	blood	2022-07-02	dsDNA: Human betaherpesvirus 6B, specific reads: 1	1	Negative				no			dsDNA: Human betaherpesvirus 6B (blood)
817320	BJ2205210	3	32.65	17.2	cerebro spinal fluid	2022-07-02	Negative	0	Negative				no
817320	BJ2205211	3	32.65	17.2	ascites	2022-07-02	G+: Corynebacterium striatum, specific reads: 2	1	Negative	WBC: 3219, Neu: 95%, TP: 46, LDH: 720	Exudate	yes	no		G+: Corynebacterium striatum
963127	BJ2203085	60.03	14	4.27	pleural effusion	2022-04-23	Negative	0	Negative	WBC: 9, Neu: 6%, TP: 34.3, LDH: 347,	Transudate	no	no
963127	BJ2203086	60.03	14	4.27	blood	2022-04-23	G-: Stenotrophomonas maltophilia, specific reads: 2	1	Negative				no			G-: Stenotrophomonas maltophilia (blood)
963127	BJ2203087	60.03	14	4.27	sputum	2022-04-23	Fungi: Candida albicans, specific reads: 26_x000D_ dsDNA: Human betaherpesvirus 7, specific reads: 2	2	Negative				no			Fungi: Candida albicans (sputum) dsDNA: Human betaherpesvirus 7 (sputum)
720361	BJ2203150	163.84	257	4.26	pleural effusion	2022-04-26	G+: Clostridium septicum, specific reads: 13	1	Negative	WBC: 22, Neu: 30%, TP: 39.8, LDH: 2028	Exudate	no	yes	G+: Clostridium septicum
720361	BJ2203151	163.84	257	4.26	blood	2022-04-26	G+: Clostridium septicum, specific reads: 43	1	Negative				yes	G+: Clostridium septicum
925137	BJ2105640	0.22	12	6.4	blood	2021-12-04	Negative	0	Negative				no
925137	BJ2105641	0.22	12	6.4	ascites	2021-12-03	G+: Enterococcus faecalis, specific reads: 1_x000D_ G-: Sneathia sanguinegens, specific reads: 3	2	Negative	WBC: 41, Neu: 3%, rivalta test: negative,TP: 25, LDH: 87	Transudate	yes	no		G+: Enterococcus faecalis G-: Sneathia sanguinegens
961678	BJ2201964	34	50	3.3	blood	2022-03-15	G-: Escherichia coli, specific reads: 141 dsDNA: Human gammaherpesvirus 4, specific reads: 1277 G-: Acinetobacter baumannii, specific reads: 35	3	Negative				yes	dsDNA: Human gammaherpesvirus 4 G-: Escherichia coli G-: Acinetobacter baumannii
961678	BJ2202001	34	50	3.3	cerebro spinal fluid	2022-03-15	dsDNA: Human gammaherpesvirus 4, specific reads: 228	1	Negative				yes	dsDNA: Human gammaherpesvirus 4
961678	BJ2202104	34	50	3.3	ascites	2022-03-17	G-: Acinetobacter baumannii, specific reads: 529 dsDNA: Human gammaherpesvirus 4, specific reads: 963 Fungi: Pichia kudriavzevii, specific reads: 3 G-: Escherichia coli, specific reads: 25	4	Negative	WBC: 3577, Neu: 30%, TP: 49.1, LDH: 589	Exudate	yes	yes	dsDNA: Human gammaherpesvirus 4 G-: Escherichia coli G-: Acinetobacter baumannii	Fungi: Pichia kudriavzevii
952274	BJ2105428	142	0.76	1.9	blood	2021-11-26	G-: Escherichia coli, specific reads: 1	1	Negative				no			G-: Escherichia coli (blood)
952274	BJ2105437	142	0.76	1.9	Wound drainage fluid	2021-11-26	Negative	0	Negative	WBC: 20997, Neu: 77%, TP: 43.0%, LDH: 498, revalta test: 3+			no
952274	BJ2105438	142	0.76	1.9	ascites	2021-11-26	Negative	0	Negative	WBC: 72, Neu: 13%, revalta: 2+	Transudate	no	no
952274	BJ2105439	142	0.76	1.9	ascites	2021-11-26	Negative	0	Negative	WBC: 72, Neu: 13%, revalta: 2+	Transudate	no	no
952459	BJ2106026	73	44	2.5	blood	2021-12-16	G-: Pseudomonas aeruginosa, specific reads: 2753 G-: Klebsiella pneumoniae, specific reads: 28 dsDNA: Human betaherpesvirus 5, specific reads: 1	3	Negative	WBC: 206, Neu: 71%, rivalta test: +, TP: 25, LDH: 871			yes	G-: Pseudomonas aeruginosa G-: Klebsiella pneumoniae		dsDNA: Human betaherpesvirus 5 (blood)
952459	BJ2106075	73	44	2.5	ascites	2021-12-17	G-: Pseudomonas aeruginosa, specific reads: 20539 G-: Klebsiella pneumoniae, specific reads: 193 G+: Staphylococcus aureus, specific reads: 2	3	Negative	WBC: 39, Neu: 46%, TP: 29.4, LDH: 185	Exudate	no	yes	G-: Pseudomonas aeruginosa G-: Klebsiella pneumoniae	G+: Staphylococcus aureus
974367	BJ2206948	7	0.7	9.1	pleural effusion	2022-08-28	dsDNA: Human gammaherpesvirus 4, specific reads: 1937	1	Negative	WBC: 72, Neu: 11%, TP: 25, LDH: 1870	Transudate	yes	yes	dsDNA: Human gammaherpesvirus 4
974367	BJ2206949	7	0.7	9.1	blood	2022-08-28	dsDNA: Human gammaherpesvirus 4, specific reads: 2267_x000D_ Fungi: Lichtheimia ramosa, specific reads: 18	2	Negative				yes	dsDNA: Human gammaherpesvirus 4 Fungi: Lichtheimia ramosa		Fungi: Lichtheimia ramosa (blood)
974367	BJ2206950	7	0.7	9.1	ascites	2022-08-28	dsDNA: Human gammaherpesvirus 4, specific reads: 6435 Fungi: Lichtheimia ramosa, specific reads: 1	2	Negative	WBC: 221, Neu: 24%, TP: 31, LDH: 1870	Transudate	yes	yes	dsDNA: Human gammaherpesvirus 4 Fungi: Lichtheimia ramosa
968452	BJ2207684	16	0.7	10.5	ascites	2022-09-27	dsDNA: Human alphaherpesvirus 1, specific reads: 1 G-: Escherichia coli, specific reads: 2	2	Negative	WBC: 254, Neu: 37%, TP: 13.5, LHD851	Transudate	yes	yes	G-: Escherichia coli	dsDNA: Human alphaherpesvirus 1
968452	BJ2207685	16	0.7	10.5	blood	2022-09-27	G-: Escherichia coli, specific reads: 5	1	Negative				yes	G-: Escherichia coli
978724	BJ2208267	0.5	108	19.3	blood	2022-10-20	G-: Bacteroides fragilis, specific reads: 476 dsDNA: Human betaherpesvirus 5, specific reads: 7 G-: Klebsiella pneumoniae, specific reads: 7 G-: Haemophilus influenzae, specific reads: 24 G-: Acinetobacter baumannii, specific reads: 12	5	Negative				yes	G-: Klebsiella pneumoniae G-: Bacteroides fragilis		dsDNA: Human betaherpesvirus 5 G-: Haemophilus influenzae (blood) dsDNA: Human betaherpesvirus 5 (blood)
978724	BJ2208268	0.5	108	19.3	ascites	2022-10-20	G-: Alloprevotella tannerae, specific reads: 1119 G-: Klebsiella pneumoniae, specific reads: 87 G-: Bacteroides fragilis, specific reads: 8547 G-: Escherichia coli, specific reads: 55	4	Negative	WBC: 7520, neu 94%, revalta: 3+	Exudate	yes	yes	G-: Klebsiella pneumoniae G-: Bacteroides fragilis	G-: Alloprevotella tannerae G-: Escherichia coli,
971902	BJ2206247	47	0.14	8.15	blood	2022-08-05	G-: Klebsiella pneumoniae, specific reads: 1	1	Negative				no			G-: Klebsiella pneumoniae (blood)
971902	BJ2206248	47	0.14	8.15	ascites	2022-08-05	Negative	0	Negative	WBC: 1724, neu 80%, TP: 46.2, LDH: 2109	Exudate	no	no
952913	BJ2201010	180	4.03	15.2	blood	2022-01-27	G-: Klebsiella pneumoniae, specific reads: 183671	1	Negative				yes	G-: Klebsiella pneumoniae
952913	BJ2201047	180	4.03	15.2	ascites	2022-01-28	G-: Klebsiella pneumoniae, specific reads: 115195	1	Negative	WBC: 1336, Neu: 82%, rivalta test: negative, TP: 27, LDH: 1870	Exudate	yes	yes	G-: Klebsiella pneumoniae
952913	BJ2201069	180	4.03	15.2	pleural effusion	2022-01-29	G-: Klebsiella pneumoniae, specific reads: 60467	1	Negative	WBC: 896, Neu: 91%, rivalta test: +, TP: 24	Exudate	yes	yes	G-: Klebsiella pneumoniae
970257	BJ2205793	18	2.1	16.4	ascites	2022-07-21	Negative	0	Negative	WBC: 4469, Neu: 80%；TP: 31, LDH: 1648	Exudate	yes	no
970257	BJ2205794	18	2.1	16.4	blood	2022-07-21	G-: Helicobacter pylori, specific reads: 65_x000D_ G-: Citrobacter freundii, specific reads: 8	2	Negative				no			G-: Helicobacter pylori (blood) G-: Citrobacter freundii (blood)
965807	BJ2203965	57	24.9	5.23	pleural effusion	2022-05-22	dsDNA: Human gammaherpesvirus 4, specific reads: 248	1	Negative	WBC: 150, Neu: 5%, TP: 26.6, LDH: 1401	Exudate	yes	yes	dsDNA: Human gammaherpesvirus 4
965807	BJ2203966	57	24.9	5.23	blood	2022-05-22	dsDNA: Human gammaherpesvirus 4, specific reads: 783	1	Negative				yes	dsDNA: Human gammaherpesvirus 4
948287	BJ2104268	0.09	104	3.2	pleural effusion	2021-10-14	G-: Prevotella baroniae, specific reads: 121	1	Negative	WBC: 1901, Neu: 51%, TP: 37.8, LDH: 326；	Exudate	yes	yes	G-: Prevotella baroniae
948287	BJ2104270	0.09	104	3.2	blood	2021-10-14	G-: Prevotella baroniae, specific reads: 36 dsDNA: Human betaherpesvirus 5, specific reads: 2	2	Negative				yes	G-: Prevotella baroniae		dsDNA: Human betaherpesvirus 5 (blood)
948177	BJ2105236	0.68	78	6.4	pleural effusion	2021-11-19	G-: Prevotella nanceiensis, specific reads: 90	1	Lactobacillus	WBC: 6144, Neu: 50%, TP: 32.9, LDH: 6482	Exudate	yes	yes	G-: Prevotella nanceiensis
948177	BJ2105237	0.68	78	6.4	blood	2021-11-19	dsDNA: Human gammaherpesvirus 4, specific reads: 70 G+: Gemella morbillorum, specific reads: 171 G-: Prevotella nanceiensis, specific reads: 50 G+: Staphylococcus aureus, specific reads: 5	4	Negative				yes	G-: Prevotella nanceiensis		dsDNA: Human gammaherpesvirus 4 (blood) G+: Gemella morbillorum (blood) G+: Staphylococcus aureus (blood)
451111	BJ2208346	15.7	110	22.3	ascites	2022-10-24	Fungi: Candida albicans, specific reads: 34 G-: Neisseria subflava, specific reads: 4046 G-: Haemophilus parainfluenzae, specific reads: 53786 G+: Streptococcus salivarius, specific reads: 490 G+: Staphylococcus aureus, specific reads: 51	5	Candida albicans; Staphylococcus aureus	WBC: 7298, neu 94%, TP: 35.8, LDH: 3748,	Exudate	yes	yes	G-: Neisseria subflava G-: Haemophilus parainfluenzae	Fungi: Candida albicans G+: Streptococcus salivarius G+: Staphylococcus aureus
451111	BJ2208347	15.7	110	22.3	blood	2022-10-24	G-: Aggregatibacter aphrophilus, specific reads: 108 G-: Haemophilus parainfluenzae, specific reads: 7034 G-: Neisseria subflava, specific reads: 165	3	Negative				yes	G-: Neisseria subflava G-: Haemophilus parainfluenzae		G-: Aggregatibacter aphrophilus
967591	BJ2204879	0.8	10	5.29	blood	2022-06-21	Negative	0	Negative				no
967591	BJ2204880	0.8	10	5.29	ascites	2022-06-21	G+: Enterococcus faecium, specific reads: 1	1	Negative	WBC: 1259, Neu3%, TP: 16.3, LDH: 414	Exudate	no	no		G+: Enterococcus faecium
967591	BJ2204881	0.8	10	5.29	pleural effusion	2022-06-21	Negative	0	Negative	WBC: 744, Neu11%, TP: 21, LDH: 105	Transudate	yes	no
955639	BJ2201122	1.92	20	2.3	blood	2022-02-02	dsDNA: Human betaherpesvirus 5, specific reads: 1	1	Negative				no			dsDNA: Human betaherpesvirus 5 (blood)
955639	BJ2201187	1.92	20	2.3	ascites	2022-02-07	Negative	0	Negative	WBC: 13809, Neu: 88%, TP: 22.3, LDH: 1292, rivalta: negative	Exudate	yes	no
960653	BJ2201665	2.68	83	3.28	blood	2022-03-02	Negative	0	Negative				no
960653	BJ2201769	2.68	83	3.28	pleural effusion	2022-03-07	dsDNA: Human betaherpesvirus 6B, specific reads: 1	1	Negative	WBC: 1496, Neu: 41%, Rivalta, , TP: 29.2, LDH: 832；	Exudate	no	no		dsDNA: Human betaherpesvirus 6B
962393	BJ2202518	1.74	159	2.6	ascites	2022-04-02	G+: Enterococcus faecalis, specific reads: 4298_x000D_ RNA: Pegivirus A, specific reads: 5_x000D_ RNA: Pegivirus C, specific reads: 26	3	Enterococcus faecalis	WBC: 7286, Neu: 95%, TP: 27, LDH: 558	Exudate	yes	yes	G+: Enterococcus faecalis RNA: Pegivirus A RNA: Pegivirus C
962393	BJ2202519	1.74	159	2.6	blood	2022-04-02	G+: Enterococcus faecalis, specific reads: 276 dsDNA: Human betaherpesvirus 6B, specific reads: 2 RNA: Pegivirus A, specific reads: 2615 RNA: Pegivirus C, specific reads: 15266	4	Negative				yes	G+: Enterococcus faecalis RNA: Pegivirus A RNA: Pegivirus C		dsDNA: Human betaherpesvirus 6B (blood)
962393	BJ2202522	1.74	159	2.6	Wound drainage fluid	2022-04-02	G+: Enterococcus faecalis, specific reads: 795_x000D_ RNA: Pegivirus C, specific reads: 3	2	Negative				yes	G+: Enterococcus faecalis RNA: Pegivirus C
948260	BJ2204844	1.2	14	6.2	cerebro spinal fluid	2022-06-19	dsDNA: Human betaherpesvirus 5, specific reads: 1374	1	Negative				yes	dsDNA: Human betaherpesvirus 5
948260	BJ2204845	1.2	14	6.2	sputum	2022-06-19	dsDNA: Human betaherpesvirus 5, specific reads: 22055 G-: Enterobacter cloacae complex, specific reads: 1831 dsDNA: Human betaherpesvirus 7, specific reads: 56 G-: Pseudomonas aeruginosa, specific reads: 89 G-: Haemophilus influenzae, specific reads: 5 Fungi: Candida albicans, specific reads: 1	6	Negative				yes	dsDNA: Human betaherpesvirus 5		G-: Enterobacter cloacae complex (sputum) dsDNA: Human betaherpesvirus 7 (sputum) G-: Pseudomonas aeruginosa (sputum) G-: Haemophilus influenzae (sputum) Fungi: Candida albicans (sputum)
948260	BJ2204857	1.2	14	6.2	blood	2022-06-19	dsDNA: Human betaherpesvirus 5, specific reads: 1523	1	Negative				yes	dsDNA: Human betaherpesvirus 5
948260	BJ2204858	1.2	14	6.2	ascites	2022-06-19	dsDNA: Human betaherpesvirus 5, specific reads: 6261	1	Negative	WBC: 652, Neu: 84%, TP: 29.3, LDH: 250	Exudate	yes	yes	dsDNA: Human betaherpesvirus 5
977791	BJ2207881	86.9	132	20.1	blood	2022-10-07	G-: Klebsiella pneumoniae, specific reads: 754 G-: Veillonella atypica, specific reads: 99 G-: Haemophilus parainfluenzae, specific reads: 80	3	Klebsiella pneumoniae				yes	G-: Haemophilus parainfluenzae G-: Klebsiella pneumoniae G-: Veillonella atypica
977791	BJ2208229	86.9	132	20.1	ascites	2022-10-09	G-: Haemophilus parainfluenzae, specific reads: 919_x000D_ G-: Klebsiella pneumoniae, specific reads: 440_x000D_ G-: Acinetobacter baumannii, specific reads: 39115_x000D_ G-: Haemophilus paraphrohaemolyticus, specific reads: 1319_x000D_ G-: Veillonella atypica, specific reads: 383	5	Acinetobacter baumannii	WBC: :8272, Neu: 92%, TP: 30.6, LDH: 877	Exudate	yes	yes	G-: Haemophilus parainfluenzae G-: Klebsiella pneumoniae G-: Veillonella atypica	G-: Acinetobacter baumannii G-: Haemophilus paraphrohaemolyticus
969554	BJ2205569	99	0.2	7.14	pleural effusion	2022-07-14	G-: Serratia marcescens, specific reads: 54_x000D_ G-: Enterobacter cloacae complex, specific reads: 7	2	Negative	WBC: 72, Neu: 44%；TP: 45.7, LDH: 1959	Exudate	yes	no		G-: Serratia marcescens G-: Enterobacter cloacae complex
969554	BJ2205570	99	0.2	7.14	sputum	2022-07-14	Fungi: Candida albicans, specific reads: 561 G-: Burkholderia multivorans, specific reads: 111105	2	Burkholderia cepacia				no			Fungi: Candida albicans (sputum) G-: Burkholderia multivorans (sputum)
969554	BJ2205571	99	0.2	7.14	cerebro spinal fluid	2022-07-14	Negative	0	Negative				no
969554	BJ2205572	99	0.2	7.14	blood	2022-07-14	Negative	0	Negative				no
969554	BJ2205636	99	0.2	7.14	bronchoalveolar lavage fluid	2022-07-16	Fungi: Candida albicans, specific reads: 346_x000D_ G-: Pseudomonas aeruginosa, specific reads: 4_x000D_ G-: Burkholderia multivorans, specific reads: 5672	3	Negative				yes	G-: Pseudomonas aeruginosa	Fungi: Candida albicans G-: Burkholderia multivorans
969554	BJ2205637	99	0.2	7.14	ascites	2022-07-16	G-: Pseudomonas aeruginosa, specific reads: 3	1	Negative	WBC: 102, Neu: 62%；TP: 37	Exudate	yes	yes	G-: Pseudomonas aeruginosa
977642	BJ2207848	180	0.1	18.9	blood	2022-10-04	G+: Clostridium perfringens, specific reads: 176_x000D_ G-: Klebsiella pneumoniae, specific reads: 3235_x000D_ G-: Bacteroides thetaiotaomicron, specific reads: 92	3	Negative				yes	G+: Clostridium perfringens G-: Klebsiella pneumoniae G-: Bacteroides thetaiotaomicron
977642	BJ2207850	180	0.1	18.9	ascites	2022-10-05	G+: Clostridium perfringens, specific reads: 642_x000D_ G-: Klebsiella pneumoniae, specific reads: 28404_x000D_ G-: Bacteroides thetaiotaomicron, specific reads: 503	3	Negative	WBC: 1451, Neu: 90%, TP: 30, LDH: 1943	Exudate	yes	yes	G+: Clostridium perfringens G-: Klebsiella pneumoniae G-: Bacteroides thetaiotaomicron
